# Supplementary material for: Susceptibility-Weighted MRI for Predicting NF-2 Mutations and S100 Protein Expression in Meningiomas
Source: Diagnostics (Basel). 2024 Mar 31;14(7):748. doi: 10.3390/diagnostics14070748 (PMC11012050; doi:10.3390/diagnostics14070748)
Supplement: Supplementary file 1 [file diagnostics-14-00748-s001.zip]

Archive with 1 entries (1 files):
- diagnostics-2868958-supplementary.pdf
